# Supplementary material for: Mental health analysis of international students using machine learning techniques
Source: PLoS One. 2024 Jun 6;19(6):e0304132. doi: 10.1371/journal.pone.0304132 (PMC11156345; doi:10.1371/journal.pone.0304132)
Supplement: S1 Dataset — (CSV) [file pone.0304132.s001.csv]

age	gender	origin_country	relationship_status	english_proficiency	education_expenses	overwhelmed	depressed	anxiety	belonging_community	comfortable_new_culture	factors	support	guidance	university_service	communicate_concerns
26 - 30	Female	India	Yes	Proficient	I have taken a loan from a bank or other financial institution	Sometimes	Sometimes	Often	Somewhat connected, but still adjusting	Somewhat comfortable, still adjusting to differences	English language barriers, Financial difficulties, Homesickness, Academic stress	6	Family	Yes	Sometimes
More than 30	Female	India	Yes	Intermediate	My family is providing financial support	Sometimes	Never	Never	Strongly connected, feels like home	Extremely comfortable, I feel like I belong	Academic stress,	4	Family	Yes	Never
More than 30	Male	Nigeria	No	Proficient	I am paying for it myself	Often	Sometimes	Almost always	Somewhat connected, but still adjusting	Not very comfortable, still finding my place	Experiences of discrimination, Loneliness	8	Family	Yes	Rarely
21 - 25	Female	Lebanon	No	Intermediate	My family is providing financial support	Sometimes	Almost always	Almost always	Somewhat connected, but still adjusting	Somewhat comfortable, still adjusting to differences	Loneliness, Homesickness, Inadequate or unsatisfactory living accommodations, Academic stress	8	Friends	Yes	Sometimes
21 - 25	Male	Pakistan	No	Intermediate	My family is providing financial support	Sometimes	Sometimes	Sometimes	Strongly connected, feels like home	Extremely comfortable, I feel like I belong	Culture shock and adjustment, Experiences of discrimination, Loneliness	10	Family	No	Often
21 - 25	Female	India	No	Intermediate	I have taken a loan from a bank or other financial institution	Often	Sometimes	Sometimes	Strongly disconnected and homesick.	Not very comfortable, still finding my place	Loneliness, Financial difficulties, Homesickness, Academic stress	10	Mental health professional	No	Always
21 - 25	Male	India	No	Intermediate	I am paying for it myself	Almost always	Sometimes	Sometimes	Somewhat connected, but still adjusting	Not very comfortable, still finding my place	Loneliness, Financial difficulties, Academic stress	5	Friends	Yes	Rarely
26 - 30	Female	India	No	Proficient	I have taken a loan from a bank or other financial institution	Sometimes	Never	Sometimes	Somewhat connected, but still adjusting	Somewhat comfortable, still adjusting to differences	Academic stress	10	Friends	Yes	Rarely
21 - 25	Female	India	No	Proficient	My family is providing financial support	Sometimes	Sometimes	Sometimes	Somewhat connected, but still adjusting	Somewhat comfortable, still adjusting to differences	Culture shock and adjustment, Experiences of discrimination, Loneliness, Financial difficulties, Homesickness, Inadequate or unsatisfactory living accommodations, Academic stress	9	Friends	No	Sometimes
26 - 30	Female	India	Yes	Intermediate	My family is providing financial support	Sometimes	Sometimes	Sometimes	Not very connected, still feeling like an outsider	Not very comfortable, still finding my place	Homesickness, Inadequate or unsatisfactory living accommodations, Academic stress	10	Family	Yes	Sometimes
26 - 30	Male	India	No	Proficient	I am paying for it myself	Rarely	Never	Rarely	Somewhat connected, but still adjusting	Not very comfortable, still finding my place	Culture shock and adjustment, Loneliness, Inadequate or unsatisfactory living accommodations	10	Friends	No	Never
18 - 20	Female	Poland	No	Proficient	I have taken a loan from a bank or other financial institution	Often	Sometimes	Often	Not very connected, still feeling like an outsider	Somewhat comfortable, still adjusting to differences	Loneliness, Financial difficulties, Homesickness, Academic stress	10	University support services	Yes	Always
21 - 25	Male	Pakistan	No	Proficient	I have taken a loan from a bank or other financial institution	Often	Rarely	Almost always	Strongly connected, feels like home	Extremely comfortable, I feel like I belong	Loneliness, Financial difficulties, Inadequate or unsatisfactory living accommodations, Academic stress	7	Mental health professional	Yes	Often
More than 30	Male	Argentina	Yes	Proficient	Lecturer	Sometimes	Sometimes	Sometimes	Somewhat connected, but still adjusting	Somewhat comfortable, still adjusting to differences	Financial difficulties, Inadequate or unsatisfactory living accommodations	10	Mental health professional	Yes	Sometimes
More than 30	Male	Nigeria	No	Intermediate	I am paying for it myself	Sometimes	Rarely	Rarely	Somewhat connected, but still adjusting	Somewhat comfortable, still adjusting to differences	English language barriers, Financial difficulties, Academic stress	8	Friends	Yes	Rarely
21 - 25	Male	India	Yes	Proficient	My family is providing financial support	Sometimes	Sometimes	Often	Somewhat connected, but still adjusting	Somewhat comfortable, still adjusting to differences	English language barriers, Culture shock and adjustment, Loneliness, Homesickness, Inadequate or unsatisfactory living accommodations, Academic stress	10	Family	No	Sometimes
18 - 20	Male	India	No	Intermediate	My family is providing financial support	Never	Never	Never	Strongly connected, feels like home	Somewhat comfortable, still adjusting to differences	Loneliness, Financial difficulties	8	Family	Yes	Sometimes
21 - 25	Female	India	Yes	Intermediate	I am paying for it myself	Sometimes	Sometimes	Rarely	Strongly connected, feels like home	Extremely comfortable, I feel like I belong	Financial difficulties, Homesickness	8	Family	Yes	Often
26 - 30	Female	Nepal	Yes	Intermediate	My family is providing financial support	Often	Sometimes	Sometimes	Not very connected, still feeling like an outsider	Somewhat comfortable, still adjusting to differences	Financial difficulties, Inadequate or unsatisfactory living accommodations	10	Friends	Yes	Often
21 - 25	Female	India	No	Proficient	My family is providing financial support	Sometimes	Sometimes	Never	Strongly connected, feels like home	Extremely comfortable, I feel like I belong	Loneliness, Financial difficulties, Homesickness	10	Family	Yes	Sometimes
26 - 30	Male	Pakistan	Yes	Proficient	My family is providing financial support	Often	Often	Often	Somewhat connected, but still adjusting	Somewhat comfortable, still adjusting to differences	Loneliness, Financial difficulties, Homesickness, Inadequate or unsatisfactory living accommodations, Academic stress	7	Friends	No	Often
21 - 25	Female	India	Yes	Proficient	My family is providing financial support	Sometimes	Sometimes	Sometimes	Not very connected, still feeling like an outsider	Somewhat comfortable, still adjusting to differences	Culture shock and adjustment, Loneliness, Homesickness, Inadequate or unsatisfactory living accommodations, Academic stress	9	Friends	Yes	Always
18 - 20	Male	India	No	Beginner	My family is providing financial support	Rarely	Never	Never	Strongly connected, feels like home	Extremely comfortable, I feel like I belong	Culture shock and adjustment	10	Friends	No	Never
More than 30	Male	Libya	Yes	Intermediate	My Company	Rarely	Rarely	Sometimes	Somewhat connected, but still adjusting	Not very comfortable, still finding my place	English language barriers, Homesickness, Academic stress	9	Family	No	Often
26 - 30	Male	India	Yes	Intermediate	I have taken a loan from a bank or other financial institution	Sometimes	Sometimes	Sometimes	Not very connected, still feeling like an outsider	Somewhat comfortable, still adjusting to differences	Experiences of discrimination, Financial difficulties, Inadequate or unsatisfactory living accommodations, Academic stress	8	Mental health professional	Yes	Rarely
21 - 25	Male	India	No	Proficient	I have taken a loan from a bank or other financial institution	Sometimes	Sometimes	Sometimes	Somewhat connected, but still adjusting	Somewhat comfortable, still adjusting to differences	Homesickness	8	Family	Yes	Sometimes
21 - 25	Female	India	Yes	Intermediate	My family is providing financial support	Often	Rarely	Sometimes	Somewhat connected, but still adjusting	Somewhat comfortable, still adjusting to differences	Inadequate or unsatisfactory living accommodations	9	Family	No	Rarely
21 - 25	Female	India	No	Intermediate	I have taken a loan from a bank or other financial institution	Sometimes	Sometimes	Rarely	Somewhat connected, but still adjusting	Somewhat comfortable, still adjusting to differences	Culture shock and adjustment, Inadequate or unsatisfactory living accommodations, Academic stress	10	Friends	Yes	Rarely
21 - 25	Male	India	No	Intermediate	My family is providing financial support	Often	Sometimes	Often	Strongly connected, feels like home	Somewhat comfortable, still adjusting to differences	Loneliness, Homesickness	8	Friends	Yes	Sometimes
26 - 30	Male	India	No	Proficient	I am paying for it myself	Sometimes	Sometimes	Sometimes	Not very connected, still feeling like an outsider	Somewhat comfortable, still adjusting to differences	Loneliness	7	Family	No	Sometimes
26 - 30	Female	India	No	Intermediate	My family is providing financial support	Often	Often	Often	Somewhat connected, but still adjusting	Somewhat comfortable, still adjusting to differences	Loneliness, Homesickness, Inadequate or unsatisfactory living accommodations, Personal Reasons	10	Family	Yes	Rarely
21 - 25	Male	India	No	Intermediate	My family is providing financial support	Rarely	Rarely	Rarely	Somewhat connected, but still adjusting	Somewhat comfortable, still adjusting to differences	Culture shock and adjustment	10	Friends	Yes	Rarely
21 - 25	Male	India	No	Proficient	My family is providing financial support	Often	Often	Almost always	Not very connected, still feeling like an outsider	Not very comfortable, still finding my place	Loneliness	3	Friends	Yes	Sometimes
21 - 25	Male	India	No	Proficient	My family is providing financial support	Sometimes	Sometimes	Rarely	Somewhat connected, but still adjusting	Somewhat comfortable, still adjusting to differences	English language barriers, Culture shock and adjustment, Homesickness, Academic stress	10	Family	Yes	Rarely
21 - 25	Female	Malaysia	Yes	Proficient	My family is providing financial support	Often	Rarely	Sometimes	Strongly connected, feels like home	Extremely comfortable, I feel like I belong	Academic stress	4	Friends	Yes	Sometimes
21 - 25	Female	India	Yes	Proficient	My family is providing financial support	Often	Often	Sometimes	Strongly connected, feels like home	Somewhat comfortable, still adjusting to differences	Financial difficulties, Homesickness, Inadequate or unsatisfactory living accommodations, Academic stress	8	Friends	Yes	Often
21 - 25	Male	India	No	Proficient	My family is providing financial support	Rarely	Sometimes	Never	Strongly connected, feels like home	Extremely comfortable, I feel like I belong	Homesickness, Inadequate or unsatisfactory living accommodations	8	Family	Yes	Rarely
26 - 30	Female	USA	No	Proficient	I have taken a loan from a bank or other financial institution	Almost always	Almost always	Almost always	Somewhat connected, but still adjusting	Extremely comfortable, I feel like I belong	Loneliness, Financial difficulties, Homesickness	9	Mental health professional	Yes	Sometimes
More than 30	Female	Nigeria	Yes	Proficient	My family is providing financial support	Never	Never	Never	Not very connected, still feeling like an outsider	Somewhat comfortable, still adjusting to differences	N_À	9	Family	Yes	Never
26 - 30	Female	India	Yes	Intermediate	My family is providing financial support	Rarely	Rarely	Sometimes	Somewhat connected, but still adjusting	Extremely comfortable, I feel like I belong	Inadequate or unsatisfactory living accommodations	3	Friends	No	Always
21 - 25	Male	India	No	Intermediate	I have taken a loan from a bank or other financial institution	Rarely	Sometimes	Sometimes	Somewhat connected, but still adjusting	Somewhat comfortable, still adjusting to differences	Loneliness, Financial difficulties, Homesickness, Academic stress	4	Friends	No	Sometimes
26 - 30	Male	Pakistan	No	Proficient	I am paying for it myself	Sometimes	Never	Rarely	Strongly connected, feels like home	Extremely comfortable, I feel like I belong	Financial difficulties,	10	Family	Yes	Sometimes
More than 30	Female	Malaysia	No	Proficient	I am paying for it myself	Sometimes	Sometimes	Sometimes	Strongly connected, feels like home	Extremely comfortable, I feel like I belong	Academic stress	4	Friends	Yes	Rarely
26 - 30	Male	Pakistan	No	Proficient	I am paying for it myself	Sometimes	Rarely	Never	Strongly connected, feels like home	Extremely comfortable, I feel like I belong	Financial difficulties	10	Family	Yes	Sometimes
21 - 25	Male	Pakistan	No	Proficient	I am paying for it myself	Almost always	Rarely	Sometimes	Strongly connected, feels like home	Somewhat comfortable, still adjusting to differences	Homesickness, Academic stress	10	Family	Yes	Sometimes
21 - 25	Male	India	No	Intermediate	I have taken a loan from a bank or other financial institution	Sometimes	Sometimes	Sometimes	Strongly disconnected and homesick.	Not very comfortable, still finding my place	Experiences of discrimination, Loneliness, Financial difficulties, Homesickness, Academic stress	10	Friends	Yes	Rarely
26 - 30	Female	Canada	Yes	Proficient	I have taken a loan from a bank or other financial institution	Rarely	Often	Often	Strongly disconnected and homesick.	Not very comfortable, still finding my place	Culture shock and adjustment, Financial difficulties, Homesickness, Academic stress	10	Family	Yes	Rarely
26 - 30	Female	China	Yes	Intermediate	I have taken a loan from a bank or other financial institution	Often	Often	Often	Not very connected, still feeling like an outsider	Not very comfortable, still finding my place	English language barriers, Culture shock and adjustment, Loneliness, Homesickness, Academic stress	6	Mental health professional	No	Sometimes
More than 30	Male	Nigeria	No	Proficient	I am paying for it myself	Sometimes	Sometimes	Sometimes	Somewhat connected, but still adjusting	Somewhat comfortable, still adjusting to differences	Culture shock and adjustment, Loneliness, Homesickness, Academic stress	5	Family	Yes	Often
21 - 25	Female	India	Yes	Proficient	I have taken a loan from a bank or other financial institution	Sometimes	Sometimes	Sometimes	Strongly connected, feels like home	Extremely comfortable, I feel like I belong	Financial difficulties, Inadequate or unsatisfactory living accommodations	10	Mental health professional	Yes	Sometimes
21 - 25	Male	India	No	Proficient	My family is providing financial support	Sometimes	Often	Often	Strongly connected, feels like home	Somewhat comfortable, still adjusting to differences	Experiences of discrimination, Homesickness	10	Friends	No	Sometimes
26 - 30	Female	India	No	Proficient	I have taken a loan from a bank or other financial institution	Often	Often	Often	Not very connected, still feeling like an outsider	Somewhat comfortable, still adjusting to differences	Culture shock and adjustment, Experiences of discrimination, Loneliness, Financial difficulties, Homesickness, Academic stress	5	Family	Yes	Sometimes
21 - 25	Male	India	Yes	Proficient	I am paying for it myself	Sometimes	Rarely	Often	Somewhat connected, but still adjusting	Somewhat comfortable, still adjusting to differences	Culture shock and adjustment, Financial difficulties, Homesickness	8	Family	Yes	Sometimes
26 - 30	Male	China	No	Intermediate	My family is providing financial support	Rarely	Rarely	Often	Not very connected, still feeling like an outsider	Not very comfortable, still finding my place	Loneliness, Homesickness, Academic stress	8	University support services	Yes	Often
18 - 20	Male	India	Yes	Proficient	I have taken a loan from a bank or other financial institution	Almost always	Rarely	Often	Strongly connected, feels like home	Extremely comfortable, I feel like I belong	Academic stress	9	Friends	Yes	Never
More than 30	Male	Canada	Yes	Proficient	I am paying for it myself	Never	Never	Never	Strongly connected, feels like home	Extremely comfortable, I feel like I belong	Loneliness	10	Friends	Yes	Always
26 - 30	Male	India	No	Proficient	My family is providing financial support	Sometimes	Never	Never	Strongly connected, feels like home	Extremely comfortable, I feel like I belong	Academic stress	10	Family	Yes	Never
21 - 25	Male	China	Yes	Intermediate	My family is providing financial support	Often	Often	Often	Not very connected, still feeling like an outsider	Strongly uncomfortable, feeling like an outsider	Culture shock and adjustment, Loneliness, Homesickness, Inadequate or unsatisfactory living accommodations	8	Mental health professional	No	Often
26 - 30	Female	China	No	Proficient	I have taken a loan from a bank or other financial institution	Sometimes	Sometimes	Sometimes	Not very connected, still feeling like an outsider	Not very comfortable, still finding my place	Culture shock and adjustment, Experiences of discrimination, Loneliness, Homesickness	8	Family	No	Sometimes
More than 30	Male	Nigeria	Yes	Proficient	I am paying for it myself	Sometimes	Sometimes	Sometimes	Somewhat connected, but still adjusting	Somewhat comfortable, still adjusting to differences	Financial difficulties, Academic stress	9	Family	Yes	Sometimes
More than 30	Male	Nigeria	No	Proficient	I am paying for it myself	Often	Often	Often	Not very connected, still feeling like an outsider	Strongly uncomfortable, feeling like an outsider	Culture shock and adjustment, Experiences of discrimination, Loneliness	7	Mental health professional	No	Often
More than 30	Female	Malaysia	No	Proficient	I have taken a loan from a bank or other financial institution	Sometimes	Sometimes	Sometimes	Somewhat connected, but still adjusting	Not very comfortable, still finding my place	Culture shock and adjustment, Academic stress	8	Family	No	Sometimes
More than 30	Male	Nigeria	No	Proficient	I am paying for it myself	Sometimes	Sometimes	Sometimes	Somewhat connected, but still adjusting	Not very comfortable, still finding my place	Culture shock and adjustment, Loneliness, Financial difficulties, Inadequate or unsatisfactory living accommodations	5	Mental health professional	No	Sometimes
26 - 30	Male	India	No	Proficient	I am paying for it myself	Often	Sometimes	Often	Not very connected, still feeling like an outsider	Somewhat comfortable, still adjusting to differences	Culture shock and adjustment, Financial difficulties, Academic stress	3	Mental health professional	Yes	Always
18 - 20	Male	Malaysia	No	Intermediate	I have taken a loan from a bank or other financial institution	Sometimes	Often	Sometimes	Strongly disconnected and homesick.	Not very comfortable, still finding my place	Culture shock and adjustment, Experiences of discrimination, Loneliness, Homesickness, Academic stress	7	Family	No	Often
26 - 30	Female	Malaysia	Yes	Proficient	I am paying for it myself	Rarely	Sometimes	Rarely	Somewhat connected, but still adjusting	Somewhat comfortable, still adjusting to differences	Financial difficulties, Inadequate or unsatisfactory living accommodations	8	Mental health professional	Yes	Rarely
26 - 30	Male	Lebanon	Yes	Intermediate	My family is providing financial support	Sometimes	Sometimes	Sometimes	Not very connected, still feeling like an outsider	Not very comfortable, still finding my place	Culture shock and adjustment, Loneliness, Academic stress	8	Family	No	Sometimes
21 - 25	Female	Poland	No	Intermediate	My family is providing financial support	Often	Often	Often	Strongly disconnected and homesick.	Strongly uncomfortable, feeling like an outsider	Culture shock and adjustment, Loneliness, Homesickness, Inadequate or unsatisfactory living accommodations, Academic stress	9	Family	No	Often
18 - 20	Female	Malaysia	No	Intermediate	I have taken a loan from a bank or other financial institution	Often	Often	Often	Strongly disconnected and homesick.	Not very comfortable, still finding my place	Culture shock and adjustment, Experiences of discrimination, Loneliness, Homesickness, Inadequate or unsatisfactory living accommodations, Academic stress	7	Mental health professional	No	Often
More than 30	Male	Poland	Yes	Intermediate	I am paying for it myself	Sometimes	Sometimes	Sometimes	Not very connected, still feeling like an outsider	Somewhat comfortable, still adjusting to differences	Culture shock and adjustment, Financial difficulties	8	Family	No	Rarely
26 - 30	Female	Nepal	Yes	Intermediate	I am paying for it myself	Rarely	Sometimes	Rarely	Somewhat connected, but still adjusting	Somewhat comfortable, still adjusting to differences	Financial difficulties, Inadequate or unsatisfactory living accommodations, Academic stress	7	Family	No	Rarely
18 - 20	Male	Pakistan	No	Intermediate	I am paying for it myself	Sometimes	Often	Sometimes	Strongly disconnected and homesick.	Not very comfortable, still finding my place	English language barriers, Culture shock and adjustment, Loneliness, Financial difficulties, Homesickness, Academic stress	6	Friends	No	Often
More than 30	Female	Lebanon	No	Intermediate	I have taken a loan from a bank or other financial institution	Often	Sometimes	Sometimes	Not very connected, still feeling like an outsider	Not very comfortable, still finding my place	Culture shock and adjustment, Experiences of discrimination, Loneliness	8	Mental health professional	Yes	Sometimes
26 - 30	Female	Argentina	No	Proficient	I am paying for it myself	Sometimes	Sometimes	Rarely	Not very connected, still feeling like an outsider	Somewhat comfortable, still adjusting to differences	Culture shock and adjustment, Loneliness, Financial difficulties, Homesickness, Academic stress	8	Mental health professional	Yes	Sometimes
More than 30	Female	USA	No	Proficient	I am paying for it myself	Often	Often	Often	Not very connected, still feeling like an outsider	Somewhat comfortable, still adjusting to differences	Loneliness, Homesickness, Academic stress	6	Mental health professional	Yes	Sometimes
26 - 30	Female	Malaysia	No	Intermediate	I have taken a loan from a bank or other financial institution	Sometimes	Sometimes	Often	Strongly disconnected and homesick.	Not very comfortable, still finding my place	Culture shock and adjustment, Loneliness, Academic stress	7	Family	Yes	Sometimes
21 - 25	Male	China	No	Intermediate	My family is providing financial support	Sometimes	Sometimes	Rarely	Not very connected, still feeling like an outsider	Not very comfortable, still finding my place	Culture shock and adjustment, Experiences of discrimination, Loneliness, Homesickness, Inadequate or unsatisfactory living accommodations, Academic stress	7	Family	Yes	Sometimes
26 - 30	Male	France	No	Intermediate	I am paying for it myself	Often	Often	Often	Not very connected, still feeling like an outsider	Not very comfortable, still finding my place	English language barriers, Loneliness, Financial difficulties, Homesickness, Academic stress	6	Mental health professional	No	Sometimes
21 - 25	Male	France	Yes	Intermediate	I am paying for it myself	Rarely	Sometimes	Rarely	Somewhat connected, but still adjusting	Somewhat comfortable, still adjusting to differences	Financial difficulties, Inadequate or unsatisfactory living accommodations, Academic stress	8	Mental health professional	Yes	Rarely
21 - 25	Female	France	No	Intermediate	My family is providing financial support	Often	Sometimes	Often	Strongly disconnected and homesick.	Not very comfortable, still finding my place	Loneliness, Homesickness, Academic stress	8	Family	No	Sometimes
More than 30	Male	Spain	No	Intermediate	I am paying for it myself	Sometimes	Sometimes	Sometimes	Not very connected, still feeling like an outsider	Somewhat comfortable, still adjusting to differences	Loneliness, Financial difficulties, Homesickness, Academic stress	6	Mental health professional	Yes	Sometimes
More than 30	Male	Spain	Yes	Intermediate	I am paying for it myself	Rarely	Sometimes	Rarely	Somewhat connected, but still adjusting	Somewhat comfortable, still adjusting to differences	Financial difficulties, Academic stress	7	Mental health professional	Yes	Sometimes
26 - 30	Female	Spain	Yes	Intermediate	I am paying for it myself	Rarely	Rarely	Sometimes	Somewhat connected, but still adjusting	Somewhat comfortable, still adjusting to differences	Financial difficulties, Academic stress	7	Mental health professional	Yes	Sometimes
More than 30	Male	Nigeria	Yes	Proficient	I am paying for it myself	Sometimes	Sometimes	Sometimes	Somewhat connected, but still adjusting	Somewhat comfortable, still adjusting to differences	Financial difficulties, Inadequate or unsatisfactory living accommodations, Academic stress	7	Family	No	Rarely
More than 30	Female	Nigeria	Yes	Proficient	I am paying for it myself	Often	Often	Sometimes	Not very connected, still feeling like an outsider	Somewhat comfortable, still adjusting to differences	Experiences of discrimination, Loneliness, Financial difficulties, Academic stress	7	Friends	Yes	Sometimes
18 - 20	Male	Libya	No	Beginner	My family is providing financial support	Often	Often	Often	Strongly disconnected and homesick.	Strongly uncomfortable, feeling like an outsider	English language barriers, Culture shock and adjustment, Experiences of discrimination, Loneliness, Homesickness, Academic stress	7	Family	No	Often
21 - 25	Female	Pakistan	No	Intermediate	I am paying for it myself	Sometimes	Sometimes	Sometimes	Not very connected, still feeling like an outsider	Not very comfortable, still finding my place	English language barriers, Culture shock and adjustment, Experiences of discrimination, Loneliness, Financial difficulties, Homesickness, Academic stress	8	Family	No	Sometimes
