# Supplementary material for: Mental health analysis of international students using machine learning techniques
Source: PLoS One. 2024 Jun 6;19(6):e0304132. doi: 10.1371/journal.pone.0304132 (PMC11156345; doi:10.1371/journal.pone.0304132)
Supplement: S2 Dataset — (CSV) [file pone.0304132.s002.csv]

inter_dom	Region	Gender	Academic	Age	Age_cate	Stay	Stay_Cate	Japanese	Japanese_cate	English	English_cate	Intimate	Religion	Suicide	Dep	DepType	ToDep	DepSev	ToSC	APD	AHome	APH	Afear	ACS	AGuilt	ToAS
Inter	SEA	Male	Grad	24	4	5	Long	3	Average	5	High		Yes	No	No	No	0	Min	34	23	9	11	8	11	2	91
Inter	SEA	Male	Grad	28	5	1	Short	4	High	4	High		No	No	No	No	2	Min	48	8	7	5	4	3	2	39
Inter	SEA	Male	Grad	25	4	6	Long	4	High	4	High	Yes	Yes	No	No	No	2	Min	41	13	4	7	6	4	3	51
Inter	EA	Female	Grad	29	5	1	Short	2	Low	3	Average	No	No	No	No	No	3	Min	37	16	10	10	8	6	4	75
Inter	EA	Female	Grad	28	5	1	Short	1	Low	3	Average	Yes	No	No	No	No	3	Min	37	15	12	5	8	7	4	82
Inter	SEA	Male	Grad	24	4	6	Long	3	Average	4	High	Yes	No	No	No	No	6	Mild	38	18	8	10	8	7	3	83
Inter	SA	Male	Grad	23	4	1	Short	3	Average	5	High	Yes	No	No	No	No	3	Min	46	17	6	10	5	3	2	58
Inter	SEA	Female	Grad	30	5	2	Medium	1	Low	1	Low	Yes	Yes	Yes	No	No	9	Mild	41	16	20	19	15	11	6	127
Inter	SEA	Female	Grad	25	4	4	Long	4	High	4	High	No	No	No	Yes	Other	7	Mild	36	22	12	13	13	10	6	109
Inter	Others	Male	Grad	31	5	2	Medium	1	Low	4	High	Yes	Yes	No	No	No	3	Min	48	8	4	5	12	3	2	51
Inter	Others	Female	Grad	28	5	1	Short	1	Low	2	Low	No	Yes	No	No	No	5	Mild	32	24	8	10	8	6	6	92
Inter	SEA	Female	Grad	31	5	1	Short	1	Low	4	High	Yes	Yes	No	No	No	8	Mild	47	17	12	14	13	9	4	95
Inter	SA	Male	Grad	29	5	1	Short	1	Low	4	High	Yes	Yes	No	No	No	1	Min	48	8	11	5	4	7	2	54
Inter	EA	Male	Grad	23	4	1	Short	3	Average	4	High	Yes	Yes	No	No	No	3	Min	32	9	8	5	4	6	7	57
Inter	SEA	Female	Grad	31	5	1	Short	1	Low	3	Average	Yes	No	Yes	No	No	9	Mild	31	23	16	15	8	12	8	112
Inter	Others	Female	Grad	30	5	1	Short	1	Low	5	High	Yes	Yes	No	Yes	Other	6	Mild	40	19	9	5	4	13	2	74
Inter	EA	Female	Grad	31	5	1	Short	1	Low	3	Average	Yes	No	No	No	No	3	Min	48	11	13	7	4	8	5	63
Inter	Others	Female	Grad	29	5	1	Short	1	Low	5	High	Yes	Yes	No	No	No	3	Min	48	16	4	5	4	3	2	47
Inter	SEA	Female	Under	19	2	1	Short	3	Average	5	High		No	No	No	No	7	Mild	44	11	8	5	7	4	2	55
Inter	SEA	Male	Under	25	4	3	Medium	2	Low	4	High		Yes	No	No	No	1	Min	36	13	10	7	5	3	3	60
Inter	SEA	Male	Under	18	1	1	Short	1	Low	4	High		No	No	No	No	4	Min	26	18	4	7	4	4	2	66
Inter	SEA	Male	Under	18	1	1	Short	2	Low	3	Average		No	No	No	No	3	Min	26	11	5	5	7	3	2	66
Inter	SEA	Male	Under	19	2	1	Short	1	Low	4	High		Yes	Yes	Yes	Other	13	Mod	25	25	16	10	11	6	4	94
Inter	SEA	Male	Under	20	2	3	Medium	3	Average	4	High		No	No	No	No	1	Min	34	24	16	15	12	11	8	123
Inter	EA	Female	Under	29	5	1	Short	1	Low	3	Average	Yes	No	No	Yes	Other	8	Mild	39	18	8	10	8	7	4	78
Inter	Others	Female	Grad	25	4	8	Long	4	High	4	High	Yes	No	Yes	Yes	Other	10	Mod	44	12	9	9	8	5	3	65
Inter	SEA	Female	Grad	30	5	2	Medium	3	Average	4	High	Yes	Yes	No	Yes	Other	13	Mod	42	23	15	11	9	5	2	91
Inter	SEA	Female	Under	17	1	1	Short	2	Low	3	Average	Yes	Yes	Yes	No	No	9	Mild	38	19	9	10	11	7	6	88
Inter	SEA	Female	Under	20	2	2	Medium	3	Average	4	High	No	Yes	No	No	No	6	Mild	46	10	4	5	4	3	2	39
Inter	EA	Male	Under	19	2	1	Short	3	Average	3	Average	No	No	No	No	No	7	Mild	40	39	4	5	4	3	2	72
Inter	EA	Female	Under	18	1	1	Short	3	Average	3	Average	No	No	No	Yes	Other	10	Mod	38	16	9	13	6	6	2	66
Inter	SA	Female	Under	21	3	2	Medium	3	Average	4	High	Yes	Yes	Yes	No	No	9	Mild	43	16	8	10	8	6	4	73
Inter	SA	Male	Under	22	3	2	Medium	3	Average	5	High	No	Yes	Yes	No	No	9	Mild	40	16	9	10	8	6	4	73
Inter	SEA	Male	Under	20	2	2	Medium	3	Average	4	High	Yes	Yes	No	No	No	2	Min	48	8	7	5	4	5	4	45
Inter	EA	Male	Under	19	2	1	Short	3	Average	3	Average	No	Yes	Yes	No	No	9	Mild	41	18	8	5	4	3	2	50
Inter	SEA	Female	Under	21	3	4	Long	2	Low	4	High	No	No	Yes	Yes	Major	14	Mod	35	20	11	5	4	5	2	63
Inter	SEA	Female	Under	22	3	3	Medium	4	High	4	High	No	Yes	No	No	No	4	Min	44	8	14	5	8	3	4	63
Inter	EA	Female	Under	18	1	1	Short	3	Average	3	Average	No	No	Yes	Yes	Major	14	Mod	31	14	7	12	9	4	3	68
Inter	JAP	Female	Under	21	3	10	Long	5	High	3	Average	No	No	Yes	Yes	Other	13	Mod	32	9	4	10	8	4	2	50
Inter	EA	Female	Under	22	3	3	Medium	3	Average	4	High	Yes	No	No	Yes	Major	15	ModSev	25	23	6	14	12	3	8	92
Inter	SEA	Male	Under	19	2	1	Short	3	Average	5	High	No	No	No	No	No	6	Mild	44	12	9	5	5	5	3	59
Inter	EA	Male	Under	24	4	2	Medium	4	High	4	High	No	No	No	No	No	4	Min	46	15	9	15	10	6	4	78
Inter	SEA	Female	Under	19	2	1	Short	3	Average	5	High	No	Yes	No	No	No	10	Mod	48	8	6	5	4	3	2	41
Inter	SA	Male	Under	18	1	1	Short	2	Low	4	High	No	No	Yes	Yes	Major	12	Mod	39	18	20	10	8	6	9	94
Inter	SEA	Female	Under	20	2	3	Medium	3	Average	3	Average	No	No	No	No	No	6	Mild	48	8	4	5	4	3	2	36
Inter	SEA	Female	Under	23	4	3	Medium	3	Average	4	High	No	No	No	Yes	Other	7	Mild	40	16	10	10	9	8	4	83
Inter	Others	Male	Under	23	4	2	Medium	2	Low	5	High	No	No	No	Yes	Major	13	Mod	15	19	8	21	4	9	2	83
Inter	Others	Female	Under	20	2	2	Medium	3	Average	5	High	Yes	No	No	No	No	2	Min	40	25	16	19	8	7	4	109
Inter	Others	Female	Under	20	2	2	Medium	2	Low	5	High	Yes	Yes	No	No	No	0	Min	48	8	13	15	4	3	2	58
Inter	EA	Male	Under	21	3	3	Medium	2	Low	4	High	No	No	No	Yes	Other	6	Mild	44	8	4	5	4	3	2	36
Inter	Others	Female	Under	23	4	3	Medium	4	High	5	High	Yes	No	Yes	Yes	Major	19	ModSev	13	25	6	5	12	7	10	104
Inter	SEA	Male	Under	20	2	3	Medium	3	Average	5	High	No	Yes	No	No	No	9	Mild	40	16	10	10	8	8	8	78
Inter	EA	Female	Under	23	4	4	Long	3	Average	3	Average	Yes	No	Yes	No	No	10	Mod	32	24	12	15	12	9	6	108
Inter	SEA	Female	Under	20	2	2	Medium	4	High	4	High	Yes	No	No	No	No	8	Mild	42	10	4	5	7	6	4	54
Inter	SA	Male	Under	21	3	1	Short	3	Average	4	High	Yes	Yes	No	No	No	5	Mild	48	11	15	5	4	4	8	68
Inter	SEA	Female	Under	21	3	3	Medium	1	Low	5	High	No	No	No	Yes	Other	8	Mild	31	16	14	5	5	8	3	86
Inter	SEA	Female	Under	19	2	2	Medium	2	Low	4	High	Yes	No	Yes	Yes	Major	17	ModSev	18	21	12	15	16	7	6	102
Inter	SEA	Male	Under	18	1	1	Short	2	Low	4	High	No	Yes	No	No	No	12	Mod	37	16	13	15	10	3	9	88
Inter	SEA	Female	Under	20	2	2	Medium	3	Average	3	Average	Yes	No	No	Yes	Other	8	Mild	33	19	12	10	5	6	4	81
Inter	EA	Male	Under	18	1	1	Short	2	Low	2	Low	No	No	No	No	No	7	Mild	40	16	8	10	8	6	4	72
Inter	SEA	Female	Under	20	2	1	Short	2	Low	4	High	No	No	No	No	No	5	Mild	48	8	7	10	9	3	5	66
Inter	EA	Male	Under	18	1	4	Long	3	Average	4	High	No	No	No	No	No	2	Min	40	24	13	25	10	6	6	104
Inter	SEA	Female	Under	21	3	3	Medium	1	Low	5	High	No	No	No	Yes	Other	8	Mild	31	16	14	5	5	8	3	86
Inter	EA	Female	Under	20	2	1	Short	3	Average	4	High	No	No	No	No	No	7	Mild	42	14	10	7	6	5	4	63
Inter	SEA	Male	Under	19	2	2	Medium	2	Low	3	Average	No	No	No	No	No	5	Mild	41	22	11	14	9	4	3	89
Inter	SEA	Male	Under	18	1	1	Short	2	Low	4	High	No	Yes	No	No	No	9	Mild	46	13	12	5	4	9	4	64
Inter	SEA	Female	Under	21	3	3	Medium	3	Average	5	High	Yes	No	No	Yes	Other	11	Mod	37	27	6	11	5	10	2	96
Inter	EA	Female	Under	20	2	2	Medium	3	Average	4	High	No	No	Yes	No	No	9	Mild	22	14	9	6	9	8	7	73
Inter	EA	Female	Under	18	1	1	Short	3	Average	4	High	No	No	No	No	No	5	Mild	46	9	11	7	8	6	2	53
Inter	SEA	Female	Under	19	2	1	Short	2	Low	4	High	Yes	Yes	Yes	Yes	Major	14	Mod	26	23	10	14	8	6	2	90
Inter	EA	Male	Under	22	3	2	Medium	3	Average	4	High	Yes	No	No	Yes	Other	9	Mild	48	8	6	5	4	5	2	40
Inter	EA	Female	Under	19	2	1	Short	2	Low	4	High	No	No	No	No	No	5	Mild	46	9	11	5	4	7	2	55
Inter	SEA	Female	Under	20	2	3	Medium	3	Average	4	High	Yes	Yes	No	No	No	6	Mild	28	18	8	11	11	6	6	83
Inter	EA	Male	Under	19	2	1	Short	2	Low	4	High	No	No	No	No	No	4	Min	48	12	6	6	6	4	6	59
Inter	SA	Female	Under	24	4	3	Medium	4	High	5	High	No	No	No	No	No	2	Min	48	8	8	10	8	6	4	64
Inter	SEA	Female	Under	21	3	3	Medium	3	Average	2	Low	Yes	No	No	Yes	Other	10	Mod	40	19	4	10	8	5	4	74
Inter	SEA	Female	Under	20	2	2	Medium	3	Average	4	High	No	No	No	No	No	11	Mod	39	25	15	18	16	9	4	122
Inter	EA	Male	Under	23	4	3	Medium	2	Low	2	Low	Yes	No	No	Yes	Other	10	Mod	47	11	4	5	6	9	2	56
Inter	EA	Female	Under	19	2	1	Short	4	High	3	Average	No	Yes	No	Yes	Other	13	Mod	31	11	13	13	8	12	5	97
Inter	SEA	Female	Under	19	2	1	Short	3	Average	4	High	Yes	No	No	Yes	Other	6	Mild	27	10	9	7	6	3	3	64
Inter	EA	Male	Under	19	2	1	Short	4	High	4	High	No	No	No	No	No	6	Mild	34	11	15	5	5	7	2	57
Inter	SEA	Male	Under	20	2	1	Short	1	Low	4	High	No	Yes	Yes	Yes	Other	10	Mod	47	16	14	15	12	5	4	89
Inter	SEA	Male	Under	20	2	1	Short	2	Low	4	High	No	No	No	No	No	2	Min	31	16	13	11	10	10	4	85
Inter	EA	Male	Under	21	3	3	Medium	4	High	4	High	No	No	No	No	No	0	Min	48	9	6	6	4	6	2	45
Inter	SEA	Female	Under	21	3	4	Long	3	Average	5	High	Yes	No	Yes	Yes	Major	13	Mod	18	21	9	15	14	10	4	101
Inter	EA	Male	Under	21	3	4	Long	4	High	4	High	Yes	No	No	Yes	Other	13	Mod	43	16	13	7	9	7	2	84
Inter	EA	Female	Under	18	1	2	Medium	4	High	4	High	No	No	No	No	No	8	Mild	19	24	11	17	12	8	6	112
Inter	EA	Male	Under	19	2	1	Short	2	Low	3	Average	No	Yes	No	No	No	8	Mild	45	14	10	10	7	5	2	73
Inter	SEA	Female	Under	21	3	2	Medium	3	Average	4	High	No	No	No	No	No	2	Min	48	8	15	5	4	13	5	67
Inter	SEA	Female	Under	18	1	1	Short	1	Low	3	Average	Yes	No	No	Yes	Major	13	Mod	35	16	15	10	10	10	8	94
Inter	SEA	Female	Under	19	2	2	Medium	3	Average	4	High	Yes	Yes	No	No	No	3	Min	38	20	14	12	10	5	6	91
Inter	EA	Male	Under	22	3	2	Medium	2	Low	3	Average	No	Yes	No	No	No	4	Min	48	8	9	5	4	3	2	41
Inter	SEA	Female	Under	19	2	1	Short	2	Low	3	Average	No	Yes	No	No	No	1	Min	47	18	14	10	14	11	2	105
Inter	SEA	Male	Under	21	3	4	Long	4	High	4	High	No	No	No	Yes	Other	6	Mild	42	21	10	15	5	3	2	71
Inter	EA	Male	Under	19	2	1	Short	1	Low	4	High	Yes	Yes	Yes	Yes	Major	17	ModSev	21	16	9	6	9	4	2	63
Inter	EA	Male	Under	23	4	2	Medium	3	Average	3	Average	No	No	Yes	Yes	Major	21	Sev	21	32	16	20	12	6	2	101
Inter	SEA	Female	Under	20	2	2	Medium	3	Average	4	High	No	No	No	Yes	Major	14	Mod	38	17	13	9	9	9	5	92
Inter	SA	Male	Under	20	2	1	Short	2	Low	4	High	No	Yes	No	No	No	4	Min	48	8	4	5	4	3	2	36
Inter	EA	Male	Under	21	3	3	Medium	2	Low	3	Average	No	No	No	No	No	12	Mod	41	20	9	15	5	9	7	87
Inter	EA	Female	Under	20	2	2	Medium	3	Average	4	High	No	No	Yes	Yes	Other	10	Mod	48	8	4	5	4	3	2	36
Inter	SEA	Female	Under	20	2	1	Short	1	Low	3	Average	No	Yes	No	No	No	3	Min	48	8	4	5	4	3	2	36
Inter	SA	Male	Under	23	4	3	Medium	4	High	5	High	Yes	Yes	No	Yes	Other	6	Mild	40	24	12	10	8	6	4	88
Inter	SEA	Female	Under	21	3	3	Medium	2	Low	5	High	Yes	No	No	No	No	9	Mild	29	23	11	11	7	9	4	91
Inter	SEA	Female	Under	20	2	3	Medium	3	Average	4	High	Yes	No	No	No	No	9	Mild	45	16	10	10	8	8	4	75
Inter	EA	Male	Under	23	4	2	Medium	3	Average	4	High	No	No	No	No	No	7	Mild	28	26	7	11	8	8	2	92
Inter	EA	Female	Under	19	2	1	Short	3	Average	4	High	Yes	Yes	Yes	Yes	Major	25	Sev	19	13	14	19	12	12	8	125
Inter	SA	Female	Under	21	3	2	Medium	2	Low	5	High	No	Yes	Yes	Yes	Major	19	ModSev	24	20	20	17	8	8	6	101
Inter	SEA	Female	Under	21	3	3	Medium	3	Average	5	High	Yes	No	No	Yes	Other	11	Mod	35	27	4	11	6	12	4	100
Inter	SEA	Female	Under	18	1	1	Short	3	Average	4	High	Yes	No	No	No	No	8	Mild	34	23	11	16	10	11	2	103
Inter	SEA	Female	Under	19	2	1	Short	2	Low	4	High	No	Yes	Yes	No	No	10	Mod	37	11	11	5	12	7	7	79
Inter	SEA	Female	Under	17	1	1	Short	2	Low	4	High	No	Yes	No	No	No	5	Mild	26	10	11	10	8	5	3	70
Inter	SEA	Female	Under	18	1	1	Short	4	High	5	High	No	No	No	Yes	Other	10	Mod	33	14	7	9	12	3	2	67
Inter	JAP	Male	Under	19	2	1	Short	4	High	4	High	No	No	No	No	No	2	Min	40	24	12	15	12	6	6	105
Inter	SEA	Female	Under	22	3	2	Medium	3	Average	3	Average	No	Yes	No	Yes	Other	9	Mild	31	18	14	7	9	6	7	86
Inter	SA	Female	Under	23	4	3	Medium	3	Average	4	High	Yes	Yes	No	No	No	3	Min	40	16	12	5	4	7	4	63
Inter	SEA	Male	Under	21	3	3	Medium	4	High	4	High	Yes	Yes	No	Yes	Major	17	ModSev	30	15	7	6	6	5	2	70
Inter	SEA	Female	Under	22	3	3	Medium	3	Average	5	High	No	No	No	No	No	6	Mild	40	16	10	5	4	3	3	58
Inter	SEA	Female	Under	21	3	3	Medium	3	Average	4	High	No	No	No	No	No	5	Mild	47	11	16	5	4	3	2	58
Inter	SEA	Male	Under	21	3	3	Medium	2	Low	4	High	No	Yes	No	No	No	0	Min	47	8	4	8	4	3	2	41
Inter	EA	Female	Under	20	2	2	Medium	4	High	4	High	No	Yes	No	No	No	6	Mild	46	8	10	6	5	5	2	56
Inter	EA	Male	Under	23	4	2	Medium	2	Low	4	High	Yes	No	Yes	Yes	Major	14	Mod	30	16	9	12	9	7	2	82
Inter	SEA	Female	Under	18	1	1	Short	2	Low	4	High	No	No	No	Yes	Other	9	Mild	34	14	14	16	8	8	3	88
Inter	Others	Female	Under	21	3	1	Short	1	Low	5	High	No	Yes	Yes	No	No	9	Mild	40	18	14	10	8	6	4	80
Inter	SEA	Female	Under	18	1	1	Short	2	Low	4	High	Yes	No	No	No	No	3	Min	41	8	8	6	4	6	2	50
Inter	SA	Male	Under	22	3	3	Medium	3	Average	4	High	No	Yes	No	No	No	6	Mild	41	16	11	10	8	6	4	75
Inter	SEA	Female	Under	17	1	1	Short	1	Low	3	Average	No	No	No	No	No	0	Min	48	8	12	5	4	6	6	54
Inter	Others	Male	Under	19	2	1	Short	4	High	5	High	No	No	No	No	No	8	Mild	41	20	9	8	12	7	3	79
Inter	SEA	Male	Under	27	5	6	Long	3	Average	5	High	Yes	Yes	No	Yes	Other	10	Mod	35	8	4	5	4	3	2	42
Inter	SEA	Female	Under	18	1	1	Short	3	Average	4	High	No	Yes	No	No	No	8	Mild	43	27	7	14	10	9	4	99
Inter	SEA	Female	Under	19	2	1	Short	2	Low	4	High	No	Yes	No	No	No	3	Min	31	19	12	7	8	5	4	80
Inter	SEA	Female	Under	20	2	2	Medium	3	Average	4	High	No	Yes	No	Yes	Other	13	Mod	43	16	14	10	9	11	4	94
Inter	SEA	Female	Under	19	2	1	Short	3	Average	4	High	No	Yes	No	No	No	1	Min	48	8	7	6	4	7	2	54
Inter	SEA	Male	Under	19	2	1	Short	3	Average	4	High	No	Yes	Yes	Yes	Other	13	Mod	31	18	8	11	8	7	5	81
Inter	SEA	Female	Under	21	3	3	Medium	2	Low	4	High	Yes	No	No	No	No	11	Mod	45	18	14	10	10	6	5	85
Inter	SEA	Female	Under	21	3	4	Long	2	Low	4	High	No	No	No	Yes	Other	14	Mod	26	22	13	10	9	6	5	97
Inter	EA	Female	Under	22	3	3	Medium	3	Average	4	High	Yes	No	Yes	Yes	Major	14	Mod	25	30	14	18	15	11	7	132
Inter	EA	Female	Under	22	3	3	Medium	4	High	4	High	Yes	No	No	No	No	7	Mild	40	19	12	6	8	6	2	73
Inter	SEA	Female	Under	21	3	3	Medium	2	Low	4	High	Yes	No	No	No	No	11	Mod	45	18	14	10	10	6	5	85
Inter	SEA	Female	Under	21	3	3	Medium	2	Low	4	High	Yes	No	No	No	No	11	Mod	45	18	14	10	10	6	5	85
Inter	SEA	Male	Under	19	2	1	Short	3	Average	3	Average	No	No	Yes	Yes	Major	17	ModSev	29	17	8	13	8	6	4	77
Inter	SEA	Female	Under	21	3	4	Long	1	Low	3	Average	Yes	No	No	No	No	6	Mild	29	26	16	17	12	8	6	120
Inter	SEA	Male	Under	21	3	3	Medium	3	Average	4	High	No	Yes	Yes	No	No	9	Mild	24	24	12	15	12	9	6	108
Inter	SEA	Female	Under	22	3	3	Medium	3	Average	4	High	Yes	No	No	Yes	Other	10	Mod	48	12	5	7	7	4	5	61
Inter	EA	Female	Under	18	1	1	Short	3	Average	4	High	No	No	No	No	No	4	Min	34	18	10	10	11	7	3	79
Inter	SEA	Female	Under	20	2	2	Medium	2	Low	4	High	No	Yes	No	Yes	Other	12	Mod	34	16	16	14	15	10	3	102
Inter	SEA	Female	Under	20	2	1	Short	2	Low	3	Average	Yes	Yes	No	No	No	0	Min	48	8	4	5	4	3	2	36
Inter	SA	Male	Under	24	4	1	Short	3	Average	4	High	Yes	No	No	No	No	8	Mild	44	12	6	9	8	6	4	65
Inter	SA	Male	Under	24	4	1	Short	3	Average	4	High	Yes	No	No	No	No	8	Mild	44	12	6	9	8	6	4	65
Inter	SEA	Female	Under	18	1	1	Short	1	Low	3	Average	No	No	Yes	Yes	Major	13	Mod	39	21	16	14	12	5	6	104
Inter	EA	Female	Under	21	3	2	Medium	3	Average	4	High	No	No	No	No	No	5	Mild	45	12	7	7	4	8	2	53
Inter	EA	Female	Under	19	2	1	Short	2	Low	2	Low	No	No	No	Yes	Other	10	Mod	48	8	12	5	6	3	4	52
Inter	SEA	Female	Under	19	2	1	Short	3	Average	5	High	No	Yes	No	No	No	0	Min	48	9	6	6	4	3	2	46
Inter	SEA	Female	Under	20	2	2	Medium	2	Low	3	Average	No	Yes	No	No	No	9	Mild	44	12	15	12	7	7	5	81
Inter	EA	Male	Under	21	3	1	Short	1	Low	4	High	Yes	Yes	No	No	No	5	Mild	43	8	12	5	6	3	2	46
Inter	SEA	Female	Under	18	1	1	Short	1	Low	4	High	Yes	No	No	No	No	4	Min	32	17	13	10	8	6	4	81
Inter	EA	Male	Under	21	3	4	Long	3	Average	3	Average	No	No	No	No	No	0	Min	48	8	4	5	4	3	2	36
Inter	SEA	Female	Under	21	3	3	Medium	2	Low	4	High	Yes	No	No	Yes	Other	8	Mild	47	10	16	8	6	6	4	64
Inter	SEA	Female	Under	19	2	1	Short	2	Low	4	High	No	Yes	No	No	No	7	Mild	37	29	14	15	10	8	4	105
Inter	EA	Female	Under	21	3	3	Medium	3	Average	5	High	No	No	No	No	No	11	Mod	47	11	5	5	5	7	2	50
Inter	EA	Male	Under	19	2	1	Short	3	Average	3	Average	No	Yes	No	Yes	Other	10	Mod	43	9	4	5	5	3	8	47
Inter	SEA	Female	Under	20	2	1	Short	3	Average	4	High	No	Yes	No	No	No	7	Mild	39	8	9	5	4	3	2	41
Inter	SEA	Female	Under	19	2	1	Short	2	Low	3	Average	No	Yes	No	Yes	Other	11	Mod	43	16	7	10	7	4	3	64
Inter	SEA	Female	Under	19	2	1	Short	2	Low	3	Average	No	Yes	No	No	No	4	Min	46	12	6	8	8	5	3	55
Inter	SEA	Female	Under	19	2	1	Short	3	Average	4	High	Yes	No	Yes	No	No	7	Mild	48	11	10	5	11	6	6	72
Inter	SA	Male	Under	25	4	1	Short	2	Low	5	High	No	Yes	No	Yes	Other	9	Mild	32	22	12	12	5	9	2	90
Inter	SA	Female	Under	21	3	1	Short	2	Low	4	High	No	Yes	No	No	No	1	Min	42	12	4	10	5	3	2	46
Inter	SEA	Female	Under	18	1	1	Short	1	Low	3	Average	Yes	No	Yes	Yes	Major	11	Mod	11	19	12	5	4	7	10	79
Inter	SEA	Male	Under	19	2	1	Short	2	Low	4	High	No	Yes	Yes	Yes	Major	13	Mod	24	23	12	9	8	3	4	83
Inter	SEA	Male	Under	25	4	3	Medium	2	Low	4	High	No	No	No	No	No	0	Min	43	21	11	9	4	5	2	77
Inter	SEA	Female	Under	18	1	1	Short	2	Low	3	Average	No	No	Yes	No	No	11	Mod	30	23	16	11	6	11	6	101
Inter	SEA	Female	Under	19	2	1	Short	3	Average	5	High	Yes	No	No	No	No	6	Mild	46	14	11	5	6	3	2	60
Inter	SEA	Female	Under	20	2	2	Medium	3	Average	4	High	No	No	No	Yes	Other	7	Mild	23	8	7	11	4	8	2	66
Inter	SEA	Male	Under	21	3	3	Medium	3	Average	4	High	No	No	No	Yes	Other	7	Mild	26	16	7	9	4	4	3	62
Inter	SEA	Female	Under	19	2	1	Short	2	Low	4	High	No	No	No	No	No	9	Mild	34	17	11	5	6	8	2	68
Inter	SEA	Male	Under	20	2	3	Medium	3	Average	4	High	No	No	Yes	Yes	Major	24	Sev	22	21	8	5	9	10	8	84
Inter	SEA	Female	Under	19	2	2	Medium	2	Low	3	Average	No	No	Yes	No	No	6	Mild	38	19	9	12	7	4	2	76
Inter	SEA	Female	Under	22	3	3	Medium	3	Average	3	Average	No	No	Yes	Yes	Other	11	Mod	34	21	8	15	8	8	6	87
Inter	SEA	Female	Under	22	3	4	Long	3	Average	4	High	Yes	No	No	No	No	7	Mild	26	8	7	5	7	12	4	68
Inter	SEA	Female	Under	19	2	1	Short	3	Average	4	High	Yes	No	No	No	No	3	Min	46	8	12	5	4	7	4	63
Inter	SEA	Female	Under	19	2	1	Short	2	Low	4	High	No	No	No	No	No	4	Min	38	19	14	9	4	7	2	84
Inter	SEA	Female	Under	18	1	1	Short	1	Low	4	High	No	Yes	No	Yes	Other	8	Mild	44	16	8	10	8	6	3	65
Inter	SEA	Female	Under	18	1	1	Short	1	Low	3	Average	No	No	Yes	Yes	Major	22	Sev	22	20	11	15	8	11	4	98
Inter	SEA	Female	Under	20	2	2	Medium	2	Low	5	High	Yes	No	Yes	Yes	Other	12	Mod	11	26	11	13	14	3	2	87
Inter	SEA	Female	Under	19	2	1	Short	3	Average	4	High	No	No	Yes	Yes	Major	15	ModSev	35	17	10	14	8	8	2	85
Inter	SEA	Female	Under	18	1	1	Short	2	Low	2	Low	No	No	No	No	No	5	Mild	34	8	13	5	5	8	2	62
Inter	SEA	Male	Under	21	3	3	Medium	2	Low	5	High	No	No	Yes	Yes	Major	22	Sev	43	8	4	5	4	6	2	44
Inter	SEA	Female	Under	22	3	4	Long	4	High	4	High	No	No	No	No	No	6	Mild	44	8	4	5	4	3	2	37
Inter	SA	Male	Under	25	4	4	Long	3	Average	4	High	No	No	Yes	Yes	Major	13	Mod	17	35	16	21	13	11	4	129
Inter	EA	Male	Under	19	2	1	Short	3	Average	4	High	Yes	No	No	Yes	Other	11	Mod	40	14	11	12	9	6	4	82
Inter	SA	Male	Under	25	4	4	Long	3	Average	4	High	No	Yes	Yes	No	No	9	Mild	39	19	16	13	8	12	8	101
Inter	SEA	Female	Under	18	1	1	Short	2	Low	4	High	No	Yes	No	Yes	Other	10	Mod	40	16	16	10	9	7	4	83
Inter	SEA	Male	Under	25	4	7	Long	3	Average	4	High	Yes	No	No	No	No	4	Min	48	11	7	5	5	4	2	45
Inter	SEA	Female	Under	18	1	1	Short	1	Low	3	Average	No	No	No	No	No	12	Mod	23	16	10	11	7	6	4	83
Inter	SEA	Female	Under	20	2	3	Medium	3	Average	5	High	Yes	No	Yes	Yes	Major	16	ModSev	21	14	20	7	10	8	9	95
Inter	SEA	Male	Under	20	2	2	Medium	1	Low	4	High	No	Yes	No	No	No	3	Min	42	14	12	7	6	8	2	68
Inter	SEA	Female	Under	21	3	3	Medium	3	Average	4	High	No	No	Yes	Yes	Major	17	ModSev	22	33	15	19	13	10	6	133
Inter	SEA	Male	Under	21	3	3	Medium	4	High	4	High	Yes	Yes	No	No	No	6	Mild	37	23	8	11	8	6	4	82
Inter	SEA	Female	Under	20	2	1	Short	2	Low	4	High	Yes	No	No	No	No	7	Mild	16	29	18	17	17	12	8	145
Inter	SEA	Female	Under	21	3	3	Medium	2	Low	5	High	Yes	No	No	Yes	Major	16	ModSev	25	24	11	17	4	11	6	110
Inter	SEA	Female	Under	18	1	1	Short	1	Low	4	High	No	No	No	No	No	8	Mild	38	11	12	10	4	7	4	68
Inter	EA	Female	Under	20	2	2	Medium	3	Average	4	High	No	Yes	No	No	No	2	Min	47	9	8	5	5	8	3	57
